# Supplementary material for: Seasonal variation of microbiota composition in Anopheles gambiae and Anopheles coluzzii in two different eco‐geographical localities in Cameroon
Source: Med Vet Entomol. 2022 May 17;36(3):269–82. doi: 10.1111/mve.12583 (PMC10286663; doi:10.1111/mve.12583)
Supplement: Supplementary file 8 — Table S1. Number of Anopheles sl mosquitoes collected according to the localities and seasons Table S2. Sequencing outputs and proportion of reads used for downstream analysis following quality control and dereplication Table S3. Beta‐diversity comparisons show differential bacterial composition between the localities and between seasons: Pair‐wise comparisons of beta diversity (Bray Curtis) of mosquitoes' microbiota between seasons (dry vs. wet), and between localities (Bankeng vs. Gounougou) showed significant differences in bacterial composition. Comparisons were conducted using PERMANOVA (999 permutations) tests with Benjamini‐Hochberg FDR correction (q‐value). Significance is set to q‐value (adjusted p‐value). Table S4. Beta‐diversity comparisons show differential bacterial composition between seasons in each locality. Pair‐wise comparisons of beta diversity (Bray Curtis) of mosquito's microbiota between seasons in each locality (Bankeng vs. Gounougou) showed significant differences in bacterial composition. Comparisons were conducted using PERMANOVA (999 permutations) tests with Benjamini‐Hochberg FDR correction (q‐value). Significance is set to q‐value (adjusted p‐value). Table S5. Relative abundance of each bacterium at the Phylum, family, and genus level for each mosquito samples according to the localities and seasons Table S6. Number of individual samples with a predominant bacterial at the genus level Table S7. Summary of taxonomic annotation and frequency of ASVs used to construct the Venn diagram Table S8. Differentially abundant ASVs identified by ANCOM when comparing samples from two localities (Bankeng vs. Gounougou). Taxa names into genus level based on corresponding taxonomy classification and localities in which they were most abundant have been presented in this table. Table S9. Relative abundance of main bacteria symbionts according to the localities and seasons. [file MVE-36-269-s007.xlsx]

## Sheet: Table S1
Suppl. Table S1. Number of Anopheles sl mosquitoes collected according to the localities and seasons
	Bankeng (An. gambiae)	Gounougou (An. coluzzii)	Total
Dry	221	204	445
Wet	754	806	1560
Total	975	1010	1985

## Sheet: Table S2
Suppl. Table S2. Sequencing outputs and proportion of reads used for downstream analysis following quality control and dereplication
Localities and seasons	Sample ID	Input	Filtered	Percentage of input passed filter	Denoised	merged	Percentage of input merged	non-chemeric	Percentage of non-chimeric
	Sa1	42066	32821	78.02	31555	27160	64.57	23743	56.44
	Sa2	39973	35405	88.57	35323	35037	87.65	34056	85.2
	Sa3	41098	28911	70.35	26043	17624	42.88	14359	34.94
	Sa4	50986	38613	75.73	34949	24726	48.5	19464	38.18
	Sa5	47715	40559	85.00	40251	39455	82.69	37141	77.84
	Sa6	39659	30618	77.2	29288	25228	63.61	21494	54.2
	Sa7	41271	32964	79.87	30864	25652	62.16	22064	53.46
	Sa8	51182	36238	70.8	32493	22081	43.14	17328	33.86
	Sa9	58423	42522	72.78	38425	27131	46.44	21208	36.3
	Sa10	37691	29002	76.95	27552	23769	63.06	20731	55.00
	Sa11	41735	30862	73.95	27832	20133	48.24	16124	38.63
	Sa12	60761	45707	75.22	41523	28941	47.63	22224	36.58
	Sa13	54402	43068	79.17	41911	38128	70.09	34258	62.97
	Sa14	41922	33755	80.52	32856	30505	72.77	26121	62.31
Gounougou_Dry	Sa15	42223	31271	74.06	29965	26068	61.74	23538	55.75
	Sa16	49477	36201	73.17	32527	23064	46.62	18210	36.8
	Sa17	49253	34928	70.92	32112	24725	50.2	21174	42.99
	Sa18	36141	28984	80.2	27885	25231	69.81	22647	62.66
	Sa19	38810	30057	77.45	29075	25000	64.42	21963	56.59
	Sa20	50753	35191	69.34	32113	22716	44.76	18740	36.92
	Sa21	36529	31551	86.37	31374	30935	84.69	26126	71.52
	Sa22	43213	37887	87.68	37323	36056	83.44	35571	82.32
	Sa23	48916	35797	73.18	32452	23241	47.51	18059	36.92
	Sa24	45105	37271	82.63	36395	33990	75.36	28001	62.08
	Sa25	45128	36793	81.53	35639	32315	71.61	27975	61.99
	Sa26	42565	33678	79.12	31877	26677	62.67	23676	55.62
	Sa27	46296	33217	71.75	29610	20296	43.84	15701	33.91
	Sa28	64514	49839	77.25	45093	31861	49.39	23400	36.27
	Sa29	42985	37122	86.36	36681	35560	82.73	20787	48.36
	Sa30	51164	36809	71.94	33050	23535	46	18398	35.96
	Sa31	45122	36623	81.16	35750	34151	75.69	33377	73.97
	Sa32	56767	50668	89.26	50550	50163	88.37	44552	78.48
	Sa33	63221	56132	88.79	55941	55344	87.54	44576	70.51
	Sa34	59804	51332	85.83	50893	50221	83.98	44465	74.35
	Sa35	56849	49720	87.46	48990	47000	82.68	38347	67.45
	Sa36	51651	46252	89.55	46164	45913	88.89	44169	85.51
	Sa37	19633	16892	86.04	16820	16616	84.63	14815	75.46
	Sa38	46978	38671	82.32	35185	25813	54.95	20662	43.98
	Sa39	42199	37457	88.76	37258	36886	87.41	33008	78.22
	Sa40	54318	47531	87.51	47134	46163	84.99	42304	77.88
	Sa41	38373	33558	87.45	33185	32719	85.27	27963	72.87
	Sa42	56998	49620	87.06	49268	48821	85.65	43397	76.14
	Sa43	54893	49093	89.43	48629	47104	85.81	34749	63.3
	Sa44	54763	47262	86.3	45149	40680	74.28	34367	62.76
	Sa45	63231	55052	87.06	54785	54117	85.59	49370	78.08
Gounougou_Wet	Sa46	50277	40603	80.76	37266	27686	55.07	22069	43.89
	Sa47	38155	33603	88.07	33330	32840	86.07	30656	80.35
	Sa48	55449	48518	87.5	48357	47751	86.12	41704	75.21
	Sa49	52287	46129	88.22	45835	45113	86.28	34138	65.29
	Sa50	68301	60244	88.2	60087	59079	86.5	50568	74.04
	Sa51	47701	38911	81.57	38787	38481	80.67	37595	78.81
	Sa52	48622	43934	90.36	43797	43209	88.87	39118	80.45
	Sa53	42425	38050	89.69	37992	37545	88.5	33643	79.3
	Sa54	56800	47593	83.79	44308	35402	62.33	25919	45.63
	Sa55	63453	51121	80.57	47126	35390	55.77	27676	43.62
	Sa56	43823	33895	77.35	30887	21946	50.08	17524	39.99
	Sa57	43571	38639	88.68	38528	38000	87.21	29454	67.6
	Sa58	39926	36061	90.32	36029	35869	89.84	32660	81.8
	Sa59	53480	48078	89.9	47845	47364	88.56	38567	72.11
	Sa60	75850	67862	89.47	67738	67148	88.53	48418	63.83
	Sa61	45199	31340	69.34	28278	20254	44.81	14938	33.05
	Sa62	57912	45117	77.91	44096	40063	69.18	34671	59.87
	Sa63	47239	35417	74.97	32262	23139	48.98	18199	38.53
	Sa64	50646	41601	82.14	41086	39388	77.77	32910	64.98
	Sa65	47127	35112	74.51	31776	22906	48.6	17804	37.78
	Sa66	54020	38074	70.48	34377	24882	46.06	18617	34.46
	Sa67	42958	34394	80.06	33165	29081	67.7	25099	58.43
	Sa68	52865	37979	71.84	34329	24968	47.23	18677	35.33
	Sa69	52702	40521	76.89	39369	36808	69.84	34518	65.5
	Sa70	51655	38415	74.37	35061	25638	49.63	20052	38.82
	Sa71	53684	35735	66.57	32310	23422	43.63	18030	33.59
	Sa72	49833	41199	82.67	40083	36020	72.28	32140	64.5
	Sa73	39993	32336	80.85	31681	29257	73.16	26764	66.92
	Sa74	46368	37147	80.11	36486	33411	72.06	26251	56.61
	Sa75	58767	47169	80.26	46408	42425	72.19	40011	68.08
Bankeng_Dry	Sa76	34418	27609	80.22	26191	22448	65.22	21647	62.89
	Sa77	45704	37853	82.82	37054	34157	74.74	31552	69.04
	Sa78	53582	35421	66.11	31641	21909	40.89	15786	29.46
	Sa79	54488	44109	80.95	39649	27811	51.04	22230	40.8
	Sa80	43548	35723	82.03	34873	32278	74.12	26439	60.71
	Sa81	52924	42884	81.03	41307	35226	66.56	29760	56.23
	Sa82	51249	41196	80.38	40190	36815	71.84	33191	64.76
	Sa83	45178	34814	77.06	33221	27267	60.35	23702	52.46
	Sa84	45235	36314	80.28	35356	32243	71.28	28214	62.37
	Sa85	42092	34511	81.99	33360	28650	68.07	18713	44.46
	Sa86	43593	37508	86.04	36890	34909	80.08	31090	71.32
	Sa87	52003	44048	84.7	42809	38162	73.38	32731	62.94
	Sa88	49491	40867	82.57	40125	37862	76.5	34999	70.72
	Sa89	36471	29934	82.08	29417	28086	77.01	27233	74.67
	Sa90	42705	32689	76.55	29355	20397	47.76	16772	39.27
	Sa91	49652	41534	83.65	38832	32044	64.54	26277	52.92
	Sa92	54632	45279	82.88	42145	33500	61.32	26913	49.26
	Sa93	45313	39792	87.82	39023	37300	82.32	24966	55.1
	Sa94	47638	38836	81.52	35699	27080	56.85	22641	47.53
	Sa95	47108	41901	88.95	41509	40707	86.41	34815	73.9
	Sa96	50289	44187	87.87	43939	43392	86.29	37056	73.69
	Sa97	44521	36143	81.18	33563	26507	59.54	21475	48.24
	Sa98	40517	33704	83.18	31192	24887	61.42	19798	48.86
	Sa99	54005	44051	81.57	40566	30680	56.81	25109	46.49
	Sa100	58590	48600	82.95	44750	34062	58.14	27989	47.77
	Sa101	45765	40322	88.11	40077	39765	86.89	34008	74.31
	Sa102	62265	54034	86.78	52934	50387	80.92	35759	57.43
	Sa103	46685	37146	79.57	34019	25212	54.00	21011	45.01
	Sa104	41227	33365	80.93	30659	23006	55.8	19406	47.07
Bankeng_Wet	Sa105	41813	33963	81.23	30863	22688	54.26	19092	45.66
	Sa106	50955	42264	82.94	39425	31476	61.77	26407	51.82
	Sa107	46138	39083	84.71	36896	31569	68.42	28083	60.87
	Sa108	64388	55919	86.85	55324	53310	82.79	35103	54.52
	Sa109	663	379	57.16	331	291	43.89	289	43.59
	Sa110	53068	42420	79.94	38689	28821	54.31	23013	43.37
	Sa111	43000	34727	80.76	31821	23958	55.72	20186	46.94
	Sa112	46433	37284	80.3	34360	25927	55.84	20856	44.92
	Sa113	25793	21027	81.52	19429	15321	59.4	13762	53.36
	Sa114	53791	44450	82.63	41430	33024	61.39	28286	52.59
	Sa115	43082	37482	87.00	37030	36027	83.62	26261	60.96
	Sa116	50363	42941	85.26	41289	36460	72.39	30628	60.81
	Sa117	49014	40311	82.24	37234	28438	58.02	23442	47.83
	Sa118	80733	65142	80.69	60483	45844	56.78	35632	44.14
	Sa119	51110	42274	82.71	38877	29991	58.68	24282	47.51
	Sa120	50678	41860	82.6	39484	33008	65.13	27982	55.22

## Sheet: Table S3
Suppl. Table S3. Beta-diversity comparisons show differential bacterial composition between the localities and between seasons.
	Group1	Group2	Pseudo-F	p-value	q-value
	An. gambiae (Bankeng)	An. coluzzii (Gounougou)	2.90	0.01	0.01
	Dry	Wet	10.45	0.01	0.01

## Sheet: Table S4
Suppl. Table S4. Beta-diversity comparisons show differential bacterial composition between seasons in each locality
		Group1	Group2	Pseudo-F	p-value	q-value
	An. gambiae (Bankeng)	Dry	Wet	7.45	0.01	0.01
	An. coluzzii (Gounougou)	Dry	Wet	8.49	0.01	0.01

## Sheet: Table S5
	Suppl. Table S5. Taxonomic annotation and frequency of ASVs from Anopheles mosquitoes collected from two different localities during the dry and wet seasons																	Gounougou_Dry season (sa1-sa30)																													Gounougou_Wet season (sa31-sa59)
	Taxa	Percentage	Sum	sa1	sa2	sa3	sa4	sa5	sa6	sa7	sa8	sa9	sa10	sa11	sa12	sa13	sa14	sa15	sa16	sa17	sa18	sa19	sa20	sa21	sa22	sa23	sa24	sa25	sa26	sa27	sa28	sa29	sa30	sa31	sa32	sa33	sa34	sa35	sa36	sa37	sa38	sa39	sa40	sa41	sa42	sa43	sa44	sa45	sa46
1	D_0__Bacteria;D_1__Proteobacteria;D_2__Gammaproteobacteria;D_3__Pseudomonadales;D_4__Pseudomonadaceae;D_5__Pseudomonas	23.4877	373495	47	5453	0	0	143	43	1403	0	23	36	0	0	0	40	54	0	0	429	0	0	60	5875	116	48	10577	449	0	0	694	0	41	43534	156	4902	202	126	171	343	864	468	471	23912	115	25	88	8267
2	D_0__Bacteria;D_1__Proteobacteria;D_2__Gammaproteobacteria;D_3__Enterobacteriales;D_4__Enterobacteriaceae;D_5__Klebsiella	13.0719	207865	60	0	0	25	0	43	0	0	0	118	24	0	65	0	46	0	0	0	0	123	10	43	84	0	0	79	0	0	0	0	31249	17	1904	17345	2490	886	0	0	3088	19605	18710	116	3635	14481	0	10173
3	D_0__Bacteria;D_1__Proteobacteria;D_2__Gammaproteobacteria;D_3__Enterobacteriales;D_4__Enterobacteriaceae;__Enterobacter	10.6903	169994	256	246	169	170	181	214	78	178	272	348	182	253	304	4400	1198	388	8830	173	163	123	235	93	278	146	132	6997	165	257	15217	257	0	0	1282	2010	827	284	283	47	22285	1923	763	325	122	13174	435	2546
4	D_0__Bacteria;D_1__Proteobacteria;D_2__Gammaproteobacteria;D_3__Enterobacteriales;D_4__Enterobacteriaceae;D_5__Serratia	10.2396	162827	26	0	0	0	0	0	0	0	0	21	0	0	0	0	0	0	0	0	0	523	0	0	0	0	0	0	0	0	0	0	0	370	17940	1933	14599	5324	150	157	4096	328	8714	4560	11051	15	39	231
5	D_0__Bacteria;D_1__Proteobacteria;D_2__Gammaproteobacteria;D_3__Pseudomonadales;D_4__Moraxellaceae;D_5__Acinetobacter	5.95722	94730	128	0	207	446	14	302	6087	208	471	238	299	507	1092	1975	817	332	241	1424	381	279	0	110	450	652	316	2765	290	503	0	315	9	2	865	10815	2778	2395	960	431	727	4182	3185	176	1031	186	518	1720
6	D_0__Bacteria;D_1__Proteobacteria;D_2__Alphaproteobacteria;D_3__Acetobacterales;D_4__Acetobacteraceae;D_5__Asaia	4.81546	76574	275	0	0	407	0	111	0	0	0	189	4	8	86	3671	87	0	0	81	200	0	0	33	98	0	25	71	0	0	0	0	0	0	0	9	0	0	0	0	9	0	0	0	0	61	0	0
7	D_0__Bacteria;D_1__Deinococcus-Thermus;D_2__Deinococci;D_3__Thermales;D_4__Thermaceae;D_5__Meiothermus	3.53792	56259	95	5	0	14	18	214	6	9	0	450	0	13	63	6896	5584	133	0	8345	144	20	4	51	508	0	41	480	7	0	0	12	0	0	5	22	0	0	11	20	0	39	3	0	0	0	25	20
8	D_0__Bacteria;D_1__Proteobacteria;D_2__Gammaproteobacteria;D_3__Enterobacteriales;D_4__Enterobacteriaceae;D_5__Pantoea	3.19236	50764	0	0	0	0	35601	0	20	0	0	0	0	0	24	37	0	0	0	0	41	89	0	0	33	0	0	61	0	0	0	0	0	0	1701	0	47	197	14	0	193	0	0	0	51	0	0	0
9	D_0__Bacteria;D_1__Firmicutes;D_2__Bacilli;D_3__Bacillales;D_4__Staphylococcaceae;D_5__Staphylococcus	2.65041	42146	0	0	471	645	12	122	201	603	834	75	545	591	42	0	0	484	427	0	52	793	0	0	155	582	44	20	521	1035	0	627	0	0	0	0	0	0	1023	0	27	11	0	0	332	0	1128	0
10	D_0__Bacteria;D_1__Proteobacteria;D_2__Gammaproteobacteria;D_3__Xanthomonadales;D_4__Xanthomonadaceae;D_5__Stenotrophomonas	2.39792	38131	0	0	0	0	72	0	0	0	0	0	0	0	0	0	0	0	0	0	0	0	43	11	0	0	660	541	0	0	0	0	0	41	135	736	240	95	25	5699	143	48	79	398	66	2365	0	35
11	D_0__Bacteria;D_1__Proteobacteria;D_2__Gammaproteobacteria;D_3__Betaproteobacteriales;D_4__Burkholderiaceae;D_5__Achromobacter	1.89942	30204	0	83	0	0	20	0	0	0	0	42	0	0	39	0	0	0	0	0	0	0	25590	0	0	0	3246	24	0	0	0	0	0	0	0	0	0	5	0	1003	81	0	25	0	0	0	0	0
12	D_0__Bacteria;D_1__Proteobacteria;D_2__Deltaproteobacteria;D_3__Oligoflexales;D_4__Oligoflexaceae;D_5__Silvanigrella	1.79151	28488	0	0	0	0	0	0	0	0	0	0	0	0	0	0	0	0	0	0	0	0	0	0	0	0	0	0	0	0	0	0	0	0	0	0	0	0	0	0	0	0	0	0	0	0	0	0
13	D_0__Bacteria;D_1__Bacteroidetes;D_2__Bacteroidia;D_3__Flavobacteriales;D_4__Weeksellaceae;D_5__Chryseobacterium	1.414	22485	0	0	0	59	0	95	0	14	42	51	21	40	54	51	61	705	18	69	78	29	0	0	156	23	0	256	80	24	0	42	0	0	0	19	35	157	8	37	100	8	275	0	29	0	37	19
14	D_0__Bacteria;D_1__Actinobacteria;D_2__Actinobacteria;D_3__Micrococcales;D_4__Microbacteriaceae;__Micrococcus	1.3857	22035	248	0	209	449	0	256	143	342	279	182	283	436	253	114	298	286	0	127	384	288	0	0	257	317	130	263	289	391	0	95	0	0	0	43	128	0	262	0	0	13	0	0	146	0	353	0
15	D_0__Bacteria;D_1__Proteobacteria;D_2__Alphaproteobacteria;D_3__Rhizobiales;D_4__Rhizobiaceae;D_5__Allorhizobium-Neorhizobium-Pararhizobium-Rhizobium	1.20685	19191	52	46	46	140	0	0	23	0	15	29	0	0	8222	824	42	118	0	1165	0	47	13	188	16	173	6187	993	20	0	0	0	0	0	0	45	56	28	21	0	8	0	6	0	43	29	0	0
16	D_0__Bacteria;D_1__Actinobacteria;D_2__Actinobacteria;D_3__Corynebacteriales;D_4__Corynebacteriaceae;D_5__Corynebacterium	1.0758	17107	95	0	120	205	0	39	122	176	266	70	220	316	21	55	25	181	126	0	141	391	0	0	139	204	92	30	159	305	21	178	0	0	0	16	0	0	430	0	0	0	0	22	108	0	505	0
17	D_0__Bacteria;D_1__Actinobacteria;D_2__Actinobacteria;__;__;__	0.931472	14812	121	0	323	273	0	44	136	232	353	0	218	386	141	55	96	316	217	0	53	204	0	31	195	264	29	11	282	287	0	103	0	0	0	0	17	0	268	0	0	6	0	0	105	0	279	0
18	D_0__Bacteria;D_1__Bacteroidetes;D_2__Bacteroidia;D_3__Flavobacteriales;D_4__Weeksellaceae;D_5__Elizabethkingia	0.799285	12710	12	0	0	0	0	0	0	0	0	0	0	0	0	0	0	0	0	0	8	0	0	0	0	0	0	3	0	0	0	0	0	0	0	0	0	0	0	0	0	0	0	0	0	0	0	0
19	D_0__Bacteria;D_1__Actinobacteria;D_2__Actinobacteria;D_3__Micrococcales;D_4__Intrasporangiaceae;__Janibacter	0.76671	12192	53	0	138	248	0	0	135	162	187	90	84	308	150	28	72	145	108	0	58	161	0	41	173	211	80	34	137	220	0	225	0	0	0	0	0	0	303	0	0	0	0	0	107	0	252	0
20	D_0__Bacteria;D_1__Actinobacteria;D_2__Actinobacteria;D_3__Micrococcales;D_4__Micrococcaceae;D_5__Kocuria	0.613645	9758	164	0	71	103	0	147	55	86	148	152	112	146	214	64	80	114	82	188	129	145	0	102	92	127	0	73	147	104	0	99	0	0	0	0	0	0	186	0	0	57	0	0	67	0	183	0
21	D_0__Bacteria;D_1__Actinobacteria;D_2__Actinobacteria;D_3__Micrococcales;D_4__Dermacoccaceae;D_5__Dermacoccus	0.562644	8947	0	0	120	205	0	0	54	167	176	0	123	186	0	0	0	195	117	8	0	276	0	0	0	162	0	0	148	197	0	65	0	0	0	0	0	0	264	0	0	0	0	0	111	0	285	0
22	D_0__Bacteria;D_1__Proteobacteria;D_2__Alphaproteobacteria;D_3__Caulobacterales;D_4__Caulobacteraceae;D_5__Brevundimonas	0.512901	8156	84	0	29	42	0	166	10	49	55	215	30	48	133	83	117	62	0	54	222	52	0	0	190	0	53	158	118	35	0	19	0	0	0	8	0	0	71	0	19	5	0	0	7	0	37	9
23	D_0__Bacteria;D_1__Proteobacteria;D_2__Alphaproteobacteria;D_3__Acetobacterales;D_4__Acetobacteraceae;__	0.480074	7634	0	0	0	0	0	0	0	0	0	0	0	0	0	0	0	0	0	0	0	0	0	0	0	0	0	0	0	0	0	0	0	0	0	0	0	0	0	0	0	0	0	0	0	0	0	0
24	D_0__Bacteria;D_1__Proteobacteria;D_2__Alphaproteobacteria;D_3__Rhizobiales;D_4__Rhizobiaceae;__	0.453096	7205	321	0	0	92	0	202	9	70	81	189	48	64	250	105	100	46	0	133	263	54	0	70	205	72	106	156	166	71	0	64	0	0	0	20	0	0	61	17	0	0	0	0	0	9	61	15
25	D_0__Bacteria;D_1__Actinobacteria;D_2__Actinobacteria;D_3__Micrococcales;D_4__Micrococcaceae;D_5__Micrococcus	0.36103	5741	77	0	0	178	0	75	0	73	0	0	185	124	102	63	0	206	0	0	31	150	0	0	98	0	36	0	0	0	0	208	0	0	0	24	0	0	169	0	28	0	0	0	0	0	208	0
26	D_0__Bacteria;D_1__Proteobacteria;D_2__Gammaproteobacteria;D_3__Betaproteobacteriales;D_4__Burkholderiaceae;D_5__Comamonas	0.355874	5659	0	0	0	0	0	0	0	0	0	0	0	0	0	71	22	0	0	57	0	0	0	0	0	0	0	0	0	0	0	0	0	0	239	5	0	0	0	0	0	0	0	0	0	0	0	0
27	D_0__Bacteria;D_1__Proteobacteria;D_2__Gammaproteobacteria;D_3__Betaproteobacteriales;D_4__Rhodocyclaceae;D_5__C39	0.305062	4851	126	0	0	88	0	61	0	45	79	123	36	95	123	0	18	76	0	15	156	0	0	0	211	32	33	44	0	92	0	63	0	0	0	0	16	0	54	0	0	0	0	0	0	0	49	0
28	D_0__Bacteria;D_1__Firmicutes;D_2__Bacilli;D_3__Bacillales;D_4__Listeriaceae;D_5__Listeria	0.283806	4513	55	0	0	0	0	77	0	0	0	0	0	0	0	0	0	0	0	0	130	0	0	0	0	0	0	23	0	0	0	0	0	0	0	0	0	0	4	0	0	0	0	0	0	0	0	0
29	D_0__Bacteria;D_1__Actinobacteria;D_2__Actinobacteria;D_3__Micrococcales;D_4__Brevibacteriaceae;D_5__Brevibacterium	0.265129	4216	68	0	0	0	0	138	0	81	0	106	69	82	124	83	87	67	41	38	63	46	0	0	77	56	35	114	126	0	0	88	0	0	0	0	15	0	0	0	0	0	0	0	0	0	38	9
30	D_0__Bacteria;D_1__Actinobacteria;D_2__Actinobacteria;D_3__Micrococcales;D_4__Cellulomonadaceae;D_5__Cellulomonas	0.248087	3945	70	0	35	82	0	0	24	50	92	0	64	132	38	0	0	47	51	0	36	0	0	0	100	60	0	29	56	95	0	41	0	0	0	0	39	0	55	0	0	0	0	0	0	0	104	0
31	D_0__Bacteria;D_1__Proteobacteria;D_2__Gammaproteobacteria;D_3__Betaproteobacteriales;D_4__Burkholderiaceae;D_5__Delftia	0.246766	3924	0	0	0	0	0	0	0	0	0	0	0	0	0	0	0	0	0	0	0	0	0	0	0	0	0	0	0	0	0	0	0	0	59	385	74	66	14	556	17	27	41	70	30	19	0	0
32	D_0__Bacteria;D_1__Bacteroidetes;D_2__Bacteroidia;D_3__Flavobacteriales;D_4__Weeksellaceae;__	0.229472	3649	0	0	0	0	0	0	0	0	0	0	0	0	0	0	0	0	0	0	0	0	0	204	10	0	0	0	0	0	0	0	8	0	0	297	0	47	39	0	0	0	0	0	0	0	0	0
33	D_0__Bacteria;D_1__Proteobacteria;D_2__Gammaproteobacteria;D_3__Betaproteobacteriales;D_4__Burkholderiaceae;D_5__Herbaspirillum	0.21614	3437	0	0	0	0	0	0	0	0	0	0	0	0	137	0	0	9	0	1800	0	0	73	0	0	531	524	0	0	0	0	0	0	0	0	0	0	0	0	0	0	0	0	0	0	0	0	0
34	D_0__Bacteria;D_1__Actinobacteria;D_2__Actinobacteria;D_3__Propionibacteriales;D_4__Nocardioidaceae;D_5__Nocardioides	0.215323	3424	25	0	14	89	0	0	0	84	39	10	91	180	22	5	0	96	13	15	0	0	0	0	103	0	16	65	0	30	0	25	0	0	0	0	0	0	14	0	0	0	0	0	0	0	45	0
35	D_0__Bacteria;D_1__Proteobacteria;D_2__Alphaproteobacteria;D_3__Rickettsiales;D_4__Rickettsiaceae;D_5__Rickettsia	0.166963	2655	0	0	0	0	0	0	0	0	0	0	0	0	0	0	0	0	0	0	0	0	0	0	0	0	0	0	0	0	0	0	0	0	0	2	0	0	0	0	0	0	0	0	0	0	0	0
36	D_0__Bacteria;D_1__Proteobacteria;D_2__Alphaproteobacteria;D_3__Sphingomonadales;D_4__Sphingomonadaceae;D_5__Sphingomonas	0.159228	2532	0	0	21	16	0	44	0	0	0	0	19	0	0	272	88	25	0	26	0	28	0	26	100	6	169	83	16	23	0	15	0	0	0	0	0	0	27	9	0	0	0	0	0	0	52	0
37	D_0__Bacteria;D_1__Proteobacteria;D_2__Gammaproteobacteria;D_3__Betaproteobacteriales;D_4__Burkholderiaceae;__	0.156335	2486	61	0	12	18	0	19	0	12	63	33	31	27	80	0	36	32	0	0	54	0	0	0	0	0	128	365	22	34	0	15	0	0	0	0	9	0	12	0	0	4	0	0	0	0	0	0
38	D_0__Bacteria;D_1__Proteobacteria;D_2__Alphaproteobacteria;D_3__Sphingomonadales;D_4__Sphingomonadaceae;__	0.140488	2234	34	0	0	0	0	0	18	0	58	45	0	55	0	0	0	59	0	0	14	0	0	0	81	0	0	31	0	64	0	24	0	0	0	0	0	0	0	0	0	0	0	0	0	0	0	0
39	D_0__Bacteria;D_1__Actinobacteria;D_2__Actinobacteria;D_3__Corynebacteriales;D_4__Corynebacteriaceae;D_5__Corynebacterium 1	0.136023	2163	0	0	0	23	0	0	0	0	0	0	0	0	0	0	0	0	0	0	33	0	0	15	0	0	0	86	0	0	0	11	0	0	0	0	0	0	41	0	0	0	0	0	0	0	0	0
40	D_0__Bacteria;D_1__Firmicutes;D_2__Bacilli;D_3__Bacillales;D_4__Bacillaceae;D_5__Geobacillus	0.134325	2136	24	0	0	0	0	15	3	0	0	80	6	0	61	195	270	22	0	178	45	0	0	0	152	0	0	65	0	0	0	0	0	0	0	0	0	0	0	0	0	0	0	0	0	0	0	0
41	D_0__Bacteria;D_1__Actinobacteria;D_2__Actinobacteria;D_3__Micrococcales;D_4__Dermabacteraceae;D_5__Brachybacterium	0.131747	2095	58	0	59	26	0	0	35	0	0	63	57	54	40	0	31	21	28	0	0	38	0	0	0	0	0	0	12	66	0	74	0	0	0	0	0	0	51	0	0	12	0	0	32	0	34	0
42	D_0__Bacteria;D_1__Bacteroidetes;D_2__Bacteroidia;D_3__Sphingobacteriales;D_4__Sphingobacteriaceae;D_5__Sphingobacterium	0.121496	1932	0	0	0	0	0	0	0	0	0	0	0	0	0	0	0	0	0	0	0	0	0	0	0	0	0	0	0	0	0	0	0	0	0	40	15	22	0	193	0	0	0	46	15	81	5	0
43	D_0__Bacteria;D_1__Acidobacteria;D_2__Blastocatellia (Subgroup 4);D_3__Pyrinomonadales;D_4__Pyrinomonadaceae;D_5__Pyrinomonas	0.0934491	1486	7	0	0	0	0	0	0	0	0	85	0	0	8	184	86	18	0	162	11	0	0	6	33	0	0	101	0	0	0	0	0	0	0	10	0	4	0	0	3	11	0	0	0	0	0	0
44	D_0__Bacteria;D_1__Proteobacteria;D_2__Alphaproteobacteria;D_3__Rhizobiales;D_4__Beijerinckiaceae;D_5__Bosea	0.0901161	1433	25	0	16	24	0	69	13	24	23	101	0	24	49	0	92	0	0	26	0	10	0	0	19	0	0	77	60	0	3	19	0	0	0	0	0	0	0	0	0	0	0	0	0	0	23	0
45	D_0__Bacteria;D_1__Firmicutes;D_2__Bacilli;D_3__Lactobacillales;D_4__Streptococcaceae;D_5__Streptococcus	0.0882924	1404	0	0	26	36	0	0	0	0	0	12	0	0	29	0	0	0	0	0	0	26	0	0	51	26	0	0	26	33	0	0	0	0	0	0	8	0	16	0	0	0	0	0	0	0	0	0
46	D_0__Bacteria;D_1__Proteobacteria;D_2__Gammaproteobacteria;D_3__Enterobacteriales;D_4__Enterobacteriaceae;D_5__Escherichia-Shigella	0.0830728	1321	30	0	0	0	0	0	0	0	0	0	0	0	225	0	0	0	0	0	0	100	0	0	39	0	0	0	0	11	0	0	0	19	0	0	0	0	0	0	0	0	0	0	0	0	0	0
47	D_0__Bacteria;D_1__Actinobacteria;D_2__Thermoleophilia;D_3__Solirubrobacterales;D_4__67-14;D_5__uncultured Rubrobacteraceae bacterium	0.0818151	1301	21	0	15	26	0	0	7	16	0	0	22	46	87	0	36	28	0	0	0	10	0	0	0	20	0	0	22	39	0	25	0	0	0	0	0	0	0	0	0	0	0	0	0	0	18	0
48	D_0__Bacteria;D_1__Firmicutes;D_2__Bacilli;D_3__Bacillales;D_4__Bacillaceae;D_5__Bacillus	0.0764698	1216	75	0	0	0	0	0	0	0	0	15	0	0	0	27	116	0	0	0	27	0	0	0	0	0	0	0	0	0	0	0	0	0	0	0	0	0	0	0	0	0	0	0	0	0	0	0
49	D_0__Bacteria;D_1__Proteobacteria;D_2__Gammaproteobacteria;D_3__Betaproteobacteriales;D_4__Burkholderiaceae;D_5__Polynucleobacter	0.0764069	1215	0	0	0	23	0	26	0	17	30	0	25	23	69	0	0	0	0	12	33	15	0	0	53	18	0	0	0	0	0	26	0	0	0	0	10	0	13	0	0	0	0	0	0	0	14	0
50	D_0__Bacteria;D_1__Actinobacteria;D_2__Actinobacteria;D_3__Micrococcales;D_4__Micrococcaceae;__	0.0734512	1168	0	0	0	0	0	49	0	0	0	49	0	0	0	0	39	0	0	0	0	0	0	26	13	0	82	0	58	0	0	0	0	0	0	0	0	0	77	0	0	0	0	0	0	0	108	0
51	D_0__Bacteria;D_1__Proteobacteria;D_2__Gammaproteobacteria;D_3__Betaproteobacteriales;D_4__Burkholderiaceae;D_5__Acidovorax	0.0709987	1129	0	0	0	0	0	0	0	0	0	0	0	0	660	47	0	5	0	20	0	0	0	17	0	0	108	272	0	0	0	0	0	0	0	0	0	0	0	0	0	0	0	0	0	0	0	0
52	D_0__Bacteria;D_1__Planctomycetes;D_2__Planctomycetacia;D_3__Isosphaerales;D_4__Isosphaeraceae;D_5__uncultured	0.0704327	1120	0	0	0	0	0	0	0	16	0	0	0	37	0	0	18	32	0	0	51	0	0	0	0	0	0	0	0	41	0	16	0	0	0	0	0	0	39	0	0	0	0	0	0	0	0	0
53	D_0__Bacteria;D_1__Bacteroidetes;D_2__Bacteroidia;D_3__Flavobacteriales;D_4__Flavobacteriaceae;D_5__Flavobacterium	0.0659049	1048	0	0	0	0	0	0	0	20	35	52	0	36	0	0	0	20	8	28	0	0	0	12	104	0	0	7	0	42	0	22	0	0	0	0	0	0	25	0	0	0	0	0	0	0	0	0
54	D_0__Bacteria;D_1__Verrucomicrobia;D_2__Verrucomicrobiae;D_3__Chthoniobacterales;D_4__Chthoniobacteraceae;D_5__Candidatus Udaeobacter	0.065842	1047	0	0	0	43	0	0	0	0	18	0	25	24	22	0	0	26	16	9	0	29	0	0	21	16	0	0	0	28	0	19	0	0	0	0	5	0	0	0	0	0	0	0	16	0	0	0
55	D_0__Bacteria;D_1__Proteobacteria;D_2__Gammaproteobacteria;D_3__Aeromonadales;D_4__Aeromonadaceae;D_5__Aeromonas	0.0562204	894	0	0	0	0	0	11	0	0	0	19	0	0	0	0	0	0	0	0	0	0	0	0	0	0	0	0	0	0	0	0	0	0	0	33	0	0	0	0	0	0	14	0	0	0	0	30
56	D_0__Bacteria;D_1__Cyanobacteria;D_2__Oxyphotobacteria;D_3__Nostocales;D_4__Nostocaceae;__	0.0552142	878	0	0	0	0	0	93	0	27	0	0	0	0	0	0	0	37	0	0	0	0	0	0	0	35	0	0	0	0	0	32	0	0	0	0	0	0	39	0	0	0	0	0	19	0	0	0
57	D_0__Bacteria;D_1__Verrucomicrobia;D_2__Verrucomicrobiae;D_3__Pedosphaerales;D_4__Pedosphaeraceae;__	0.0549626	874	0	0	0	29	0	23	0	14	0	0	0	29	0	0	0	0	0	0	0	0	0	0	0	0	0	20	0	44	0	0	0	0	0	0	0	0	0	0	0	0	0	0	0	0	27	0
58	D_0__Bacteria;D_1__Proteobacteria;D_2__Gammaproteobacteria;D_3__Betaproteobacteriales;D_4__Burkholderiaceae;D_5__Pandoraea	0.0508121	808	0	0	10	31	0	17	0	25	21	0	0	0	0	0	0	11	0	0	0	0	0	0	0	0	0	0	9	0	0	0	0	0	0	0	0	0	0	0	0	0	0	0	0	0	15	0
59	D_0__Bacteria;D_1__Actinobacteria;D_2__Actinobacteria;D_3__Micrococcales;__;__	0.0454039	722	0	0	17	20	0	0	0	13	19	0	29	15	0	0	0	19	27	0	0	0	0	0	13	16	0	0	0	0	0	0	0	0	0	0	0	0	27	0	0	0	0	0	0	0	1	0
60	D_0__Bacteria;D_1__Proteobacteria;D_2__Gammaproteobacteria;D_3__Betaproteobacteriales;D_4__Burkholderiaceae;D_5__Bordetella	0.0434544	691	0	0	30	16	0	0	0	0	0	0	0	0	27	0	30	8	0	0	0	20	0	22	0	26	18	0	0	31	0	0	0	0	0	0	0	0	0	0	0	0	0	0	0	0	0	0
61	D_0__Bacteria;D_1__Proteobacteria;D_2__Alphaproteobacteria;D_3__Rhodobacterales;D_4__Rhodobacteraceae;D_5__Paracoccus	0.0410019	652	0	0	0	0	0	0	0	0	0	0	18	0	0	0	0	0	0	0	0	0	0	0	26	0	0	42	0	0	0	0	0	0	0	0	0	0	0	0	0	0	0	0	0	0	29	0
62	D_0__Bacteria;D_1__Proteobacteria;D_2__Alphaproteobacteria;D_3__Rhodobacterales;D_4__Rhodobacteraceae;__	0.0404359	643	29	0	22	27	0	0	0	18	0	0	0	24	29	0	47	0	0	66	32	0	0	0	0	0	0	0	0	22	3	0	0	0	0	0	0	0	0	0	0	0	0	0	0	0	0	0
63	D_0__Bacteria;D_1__Actinobacteria;D_2__Actinobacteria;D_3__Propionibacteriales;D_4__Nocardioidaceae;D_5__Aeromicrobium	0.0375431	597	0	0	40	0	0	0	25	0	0	0	0	0	0	0	7	49	0	0	0	0	0	0	0	36	0	0	0	0	0	0	0	0	0	0	0	0	0	0	0	0	0	0	18	0	0	0
64	D_0__Bacteria;D_1__Proteobacteria;D_2__Gammaproteobacteria;D_3__Enterobacteriales;D_4__Enterobacteriaceae;D_5__Morganella	0.0355308	565	0	0	0	0	0	0	0	0	0	0	0	0	0	0	0	0	0	0	0	0	0	0	0	0	0	0	0	0	0	0	0	0	0	0	0	0	0	0	0	0	0	0	0	0	0	0
65	D_0__Bacteria;D_1__Actinobacteria;D_2__Actinobacteria;D_3__Corynebacteriales;D_4__Nocardiaceae;D_5__Gordonia	0.0354679	564	35	0	0	17	0	45	0	0	0	0	0	0	0	0	0	0	0	0	35	0	0	0	179	0	8	0	0	0	0	0	0	0	0	0	0	0	0	9	0	0	0	0	0	0	0	0
66	D_0__Bacteria;D_1__Proteobacteria;D_2__Gammaproteobacteria;D_3__Betaproteobacteriales;D_4__Methylophilaceae;__	0.0347761	553	47	0	0	0	0	0	0	0	0	26	0	0	58	0	0	9	0	0	0	0	0	0	16	17	15	176	0	0	0	0	0	0	0	0	0	0	0	0	0	0	0	0	0	0	15	0
67	D_0__Bacteria;D_1__Chloroflexi;D_2__Anaerolineae;D_3__Caldilineales;D_4__Caldilineaceae;D_5__uncultured	0.0340215	541	15	0	0	0	0	0	0	0	0	0	0	0	84	0	33	0	0	0	0	0	0	0	0	0	0	0	0	22	0	19	0	0	0	0	0	0	15	0	0	0	0	0	0	0	0	0
68	D_0__Bacteria;D_1__Proteobacteria;D_2__Alphaproteobacteria;D_3__Rickettsiales;D_4__Anaplasmataceae;D_5__Anaplasma	0.0321349	511	131	0	0	0	0	0	0	0	0	380	0	0	0	0	0	0	0	0	0	0	0	0	0	0	0	0	0	0	0	0	0	0	0	0	0	0	0	0	0	0	0	0	0	0	0	0
69	D_0__Bacteria;D_1__Proteobacteria;D_2__Alphaproteobacteria;D_3__Rhizobiales;__;__	0.0307514	489	16	0	0	4	0	0	0	8	0	0	0	0	0	0	0	0	0	0	0	0	0	0	0	0	0	0	0	0	0	0	0	0	0	0	0	0	8	0	0	0	0	0	0	0	0	0
70	D_0__Bacteria;D_1__Planctomycetes;D_2__Planctomycetacia;D_3__Planctomycetales;D_4__uncultured;D_5__uncultured soil bacterium	0.0306256	487	40	0	0	0	0	86	0	0	0	75	0	5	31	40	44	0	0	70	30	0	0	22	39	0	5	0	0	0	0	0	0	0	0	0	0	0	0	0	0	0	0	0	0	0	0	0
71	D_0__Bacteria;D_1__Chloroflexi;D_2__Chloroflexia;D_3__Chloroflexales;D_4__Herpetosiphonaceae;D_5__Herpetosiphon	0.0292421	465	0	0	0	0	0	0	0	16	0	0	26	0	0	0	0	26	0	0	0	6	0	0	6	11	0	0	0	0	0	25	0	0	0	0	0	0	0	0	0	0	0	0	0	0	0	0
72	D_0__Bacteria;D_1__Actinobacteria;D_2__Actinobacteria;D_3__Corynebacteriales;D_4__Corynebacteriaceae;__	0.0290535	462	0	0	0	40	0	0	0	0	44	0	0	0	0	0	0	0	0	0	0	0	0	0	9	0	0	0	0	0	0	0	0	0	0	0	0	0	0	0	0	0	0	0	0	0	0	0
73	D_0__Bacteria;D_1__Firmicutes;D_2__Clostridia;D_3__Clostridiales;D_4__Lachnospiraceae;__	0.0289906	461	0	0	0	9	0	0	0	0	22	0	0	14	17	0	0	0	0	0	3	20	0	0	21	0	0	15	0	21	0	0	0	0	0	0	0	0	0	0	0	0	0	0	0	0	27	0
74	D_0__Bacteria;D_1__Chloroflexi;D_2__Chloroflexia;D_3__Thermomicrobiales;D_4__JG30-KF-CM45;D_5__Paraburkholderia tropica	0.0272298	433	0	0	0	0	0	0	0	0	34	0	23	43	0	0	0	0	0	0	0	0	0	0	0	0	0	0	0	0	0	0	0	0	0	0	0	0	26	0	0	0	0	0	0	0	0	0
75	D_0__Bacteria;D_1__Firmicutes;D_2__Bacilli;D_3__Lactobacillales;D_4__Enterococcaceae;D_5__Enterococcus	0.0271669	432	0	0	0	0	0	0	0	0	0	0	0	0	0	0	0	0	0	0	0	0	0	0	0	0	0	0	0	0	0	0	0	0	0	0	0	0	0	0	0	0	0	0	0	0	0	0
77	D_0__Bacteria;D_1__Deinococcus-Thermus;D_2__Deinococci;D_3__Deinococcales;D_4__Trueperaceae;D_5__Truepera	0.0268525	427	0	0	0	21	0	0	0	0	0	0	0	8	0	0	0	9	0	0	15	27	0	0	0	7	0	0	8	0	0	0	0	0	0	0	0	0	0	0	0	0	0	0	8	0	21	0
78	D_0__Bacteria;D_1__Bacteroidetes;D_2__Bacteroidia;D_3__Cytophagales;D_4__Spirosomaceae;D_5__Emticicia	0.0239597	381	19	0	0	0	0	0	0	0	0	0	0	9	0	0	14	0	0	0	0	0	0	0	86	0	0	0	0	0	0	0	0	0	0	0	0	0	0	0	0	0	0	0	0	0	3	0
79	D_0__Bacteria;D_1__Bacteroidetes;D_2__Bacteroidia;D_3__Cytophagales;D_4__Hymenobacteraceae;D_5__Hymenobacter	0.0228277	363	0	0	0	0	0	0	0	0	0	11	22	25	40	0	0	10	0	0	0	11	0	0	15	0	0	0	15	0	0	0	0	0	0	0	0	0	0	0	0	0	0	0	3	0	0	0
80	D_0__Bacteria;D_1__Actinobacteria;D_2__Actinobacteria;D_3__Frankiales;D_4__uncultured;D_5__uncultured organism	0.0226391	360	9	0	0	0	0	0	0	0	25	0	0	0	0	0	0	0	0	0	0	20	0	0	0	0	0	0	0	21	0	0	0	0	0	0	0	0	0	0	0	0	0	0	0	0	0	0
81	D_0__Bacteria;D_1__Proteobacteria;D_2__Alphaproteobacteria;D_3__Rickettsiales;D_4__Anaplasmataceae;D_5__Wolbachia	0.0220102	350	0	0	0	0	0	0	0	0	0	0	0	14	0	0	0	0	0	0	52	0	0	0	35	0	0	0	0	0	0	0	0	0	0	0	4	0	0	0	0	0	0	0	0	0	0	0
82	D_0__Bacteria;D_1__Patescibacteria;D_2__Parcubacteria;D_3__Candidatus Zambryskibacteria;D_4__uncultured bacterium;D_5__uncultured bacterium	0.0216329	344	0	0	0	0	0	0	0	0	0	31	0	0	0	0	0	0	7	0	24	0	0	0	0	0	0	0	0	0	0	0	0	0	0	0	0	0	0	0	0	0	0	0	0	0	0	0
83	D_0__Bacteria;D_1__Proteobacteria;D_2__Alphaproteobacteria;D_3__Sphingomonadales;D_4__Sphingomonadaceae;D_5__Altererythrobacter	0.0214442	341	0	0	0	0	0	15	0	0	0	0	0	0	0	0	0	0	0	0	39	0	0	14	0	0	0	0	0	0	0	9	0	0	0	0	0	0	0	0	0	0	0	0	0	0	0	0
84	D_0__Bacteria;D_1__Proteobacteria;D_2__Alphaproteobacteria;D_3__Rhodobacterales;D_4__Rhodobacteraceae;D_5__Rubellimicrobium	0.0206267	328	0	0	0	0	0	38	0	0	0	0	0	0	0	0	0	0	0	0	0	0	0	0	0	0	0	0	0	0	0	0	0	0	0	0	0	0	0	0	0	0	0	0	0	0	0	0
85	D_0__Bacteria;D_1__Firmicutes;D_2__Bacilli;D_3__Lactobacillales;D_4__Aerococcaceae;D_5__Aerococcus	0.0202494	322	0	0	0	16	0	0	3	0	0	0	0	0	0	0	0	0	0	0	0	17	0	0	0	0	0	0	0	9	0	0	0	0	0	0	0	0	15	0	0	0	0	0	0	0	24	0
86	D_0__Bacteria;D_1__Proteobacteria;D_2__Alphaproteobacteria;D_3__Acetobacterales;D_4__Acetobacteraceae;D_5__Roseomonas	0.0195576	311	0	0	0	0	0	0	0	8	0	0	0	0	0	9	0	0	0	0	0	0	0	0	60	9	0	0	0	0	0	0	0	0	0	0	0	0	0	0	0	0	0	0	0	0	0	0
87	D_0__Bacteria;D_1__Proteobacteria;D_2__Alphaproteobacteria;D_3__Rhodobacterales;D_4__Rhodobacteraceae;D_5__Haematobacter	0.0181741	289	27	0	0	0	0	0	0	0	0	0	0	20	18	0	0	0	0	0	8	27	0	0	0	0	0	0	0	0	0	0	0	0	0	0	0	0	0	0	0	0	0	0	0	0	0	0
88	D_0__Bacteria;D_1__Proteobacteria;D_2__Gammaproteobacteria;D_3__Betaproteobacteriales;D_4__Burkholderiaceae;D_5__Hydrogenophaga	0.0179226	285	0	0	0	0	0	11	0	0	0	0	0	0	0	0	0	0	0	19	0	0	0	0	0	0	0	0	0	0	0	0	0	0	0	0	0	0	0	0	0	0	0	0	0	0	0	0
89	D_0__Bacteria;D_1__Proteobacteria;D_2__Gammaproteobacteria;D_3__Pseudomonadales;D_4__Moraxellaceae;D_5__Enhydrobacter	0.0164762	262	0	0	0	0	0	0	0	0	0	0	0	0	0	0	0	0	0	0	0	0	0	0	0	0	0	0	0	0	0	0	0	0	0	0	0	0	0	0	0	0	0	0	0	0	0	0
90	D_0__Bacteria;D_1__Proteobacteria;D_2__Gammaproteobacteria;__;__;__	0.0157845	251	0	0	0	0	0	0	0	0	0	0	0	0	0	0	0	7	0	0	0	0	0	0	0	0	0	0	0	0	0	0	0	0	0	0	0	0	23	0	0	0	0	0	0	0	25	0
91	D_0__Bacteria;D_1__Planctomycetes;D_2__Phycisphaerae;D_3__Tepidisphaerales;D_4__WD2101 soil group;__	0.0155958	248	0	0	0	0	0	0	0	0	0	0	4	0	0	0	0	0	0	0	19	0	0	4	0	0	12	0	0	0	0	0	0	0	0	0	0	0	0	0	0	0	0	0	0	0	0	0
92	D_0__Bacteria;D_1__Planctomycetes;D_2__Planctomycetacia;D_3__Planctomycetales;D_4__Schlesneriaceae;__	0.0153443	244	0	0	0	0	0	78	0	0	3	47	0	3	0	12	29	0	0	52	0	0	0	13	0	0	0	0	0	0	0	0	0	0	0	0	0	0	0	0	0	0	0	0	0	0	0	0
93	D_0__Bacteria;D_1__Actinobacteria;D_2__Actinobacteria;D_3__Streptomycetales;D_4__Streptomycetaceae;D_5__Streptomyces	0.0150927	240	0	0	0	0	0	0	0	0	0	0	75	0	0	0	0	0	0	0	0	0	0	0	0	0	0	0	0	0	0	0	0	0	0	0	0	0	0	0	0	0	0	0	0	0	0	0
94	D_0__Bacteria;D_1__Actinobacteria;D_2__Acidimicrobiia;D_3__Microtrichales;D_4__Iamiaceae;D_5__Iamia	0.0148412	236	28	0	0	0	0	0	0	0	0	0	0	11	0	0	0	0	0	0	0	0	0	0	0	0	0	0	0	27	0	0	0	0	0	0	0	0	0	0	0	0	0	0	0	0	0	0
95	D_0__Bacteria;D_1__Proteobacteria;D_2__Gammaproteobacteria;D_3__Betaproteobacteriales;D_4__Burkholderiaceae;D_5__Aquabacterium	0.0138979	221	0	0	0	0	0	0	0	0	0	48	0	0	0	0	0	0	0	71	0	0	0	0	0	0	0	102	0	0	0	0	0	0	0	0	0	0	0	0	0	0	0	0	0	0	0	0
96	D_0__Bacteria;D_1__Firmicutes;D_2__Bacilli;D_3__Bacillales;D_4__Paenibacillaceae;D_5__Brevibacillus	0.0133319	212	0	0	0	21	0	0	0	0	0	0	7	7	0	0	0	0	12	0	9	0	0	0	0	0	0	0	0	0	0	10	0	0	0	0	0	0	0	0	0	0	0	0	0	0	21	0
97	D_0__Bacteria;D_1__Proteobacteria;D_2__Alphaproteobacteria;D_3__Rhizobiales;D_4__Rhizobiales Incertae Sedis;D_5__uncultured	0.013269	211	0	0	0	0	0	0	0	0	0	8	0	13	14	12	0	7	0	0	11	0	0	0	0	0	0	0	0	0	0	0	0	0	0	0	0	0	0	0	0	0	0	0	0	0	0	0
98	D_0__Bacteria;D_1__Actinobacteria;D_2__Thermoleophilia;D_3__Gaiellales;D_4__Gaiellaceae;D_5__Gaiella	0.012703	202	0	0	0	0	0	0	0	0	0	0	0	0	0	0	0	0	0	11	0	11	0	0	0	0	0	0	0	27	0	0	0	0	0	0	0	0	0	0	0	0	0	0	0	0	0	0
99	D_0__Bacteria;D_1__Firmicutes;D_2__Bacilli;D_3__Bacillales;D_4__Planococcaceae;D_5__Chryseomicrobium	0.012703	202	46	0	0	0	0	65	0	0	0	39	0	0	0	0	0	0	0	8	0	0	0	0	0	0	0	0	0	0	0	0	0	0	0	0	0	0	0	0	0	0	0	0	0	0	0	0
100	D_0__Bacteria;D_1__Planctomycetes;D_2__Planctomycetacia;D_3__Gemmatales;D_4__Gemmataceae;D_5__uncultured	0.012703	202	0	0	0	0	0	0	0	0	0	0	0	0	0	0	0	0	0	0	0	0	0	0	0	0	0	0	0	0	0	0	0	0	0	0	0	0	0	0	0	0	0	0	0	0	0	0
			1589743
[truncated: 72 more columns]

## Sheet: Table S6
Suppl. Table S6. Number of individual samples with a predominant bacterial at the genus level
	Bacteria	Bankeng		Gounougou
		Dry_season	Wet_season	Dry_season	Wet_season
	Pseudomonas	6	8	4	11
	Klebsiella	4	13	0	15
	Enterobacter	16	11	19	12
	Serratia	0	12	1	11
	Acinetobacter	8	21	22	12
	Asaia	7	11	4	0
	Meiothermus	5	0	6	0
	Pantoea	0	4	1	1

## Sheet: Table S7
Suppl. Table S7. Summary of taxonomic annotation and frequency of ASVs used to construct the Venn diagramm
Taxa	Sum	Gounougou_Dry	Gounougou_Wet	Bankeng_Dry	Bankeng_Wet
D_0__Bacteria;D_1__Proteobacteria;D_2__Gammaproteobacteria;D_3__Pseudomonadales;D_4__Pseudomonadaceae;D_5__Pseudomonas	373495	25490	270395	23341	54269
D_0__Bacteria;D_1__Proteobacteria;D_2__Gammaproteobacteria;D_3__Enterobacteriales;D_4__Enterobacteriaceae;D_5__Klebsiella	207865	720	153197	9824	44124
D_0__Bacteria;D_1__Proteobacteria;D_2__Gammaproteobacteria;D_3__Enterobacteriales;D_4__Enterobacteriaceae;__Enterobacter	169994	41903	69413	12418	46260
D_0__Bacteria;D_1__Proteobacteria;D_2__Gammaproteobacteria;D_3__Enterobacteriales;D_4__Enterobacteriaceae;D_5__Serratia	162827	570	101461	82	60714
D_0__Bacteria;D_1__Proteobacteria;D_2__Gammaproteobacteria;D_3__Pseudomonadales;D_4__Moraxellaceae;D_5__Acinetobacter	94730	20849	34134	7533	32214
D_0__Bacteria;D_1__Proteobacteria;D_2__Alphaproteobacteria;D_3__Acetobacterales;D_4__Acetobacteraceae;D_5__Asaia	76574	5346	79	51860	19289
D_0__Bacteria;D_1__Deinococcus-Thermus;D_2__Deinococci;D_3__Thermales;D_4__Thermaceae;D_5__Meiothermus	56259	23112	204	31945	998
D_0__Bacteria;D_1__Proteobacteria;D_2__Gammaproteobacteria;D_3__Enterobacteriales;D_4__Enterobacteriaceae;D_5__Pantoea	50764	35906	3721	0	11137
D_0__Bacteria;D_1__Firmicutes;D_2__Bacilli;D_3__Bacillales;D_4__Staphylococcaceae;D_5__Staphylococcus	42146	8881	5356	6143	21766
D_0__Bacteria;D_1__Proteobacteria;D_2__Gammaproteobacteria;D_3__Xanthomonadales;D_4__Xanthomonadaceae;D_5__Stenotrophomonas	38131	1327	21524	14530	750
D_0__Bacteria;D_1__Proteobacteria;D_2__Gammaproteobacteria;D_3__Betaproteobacteriales;D_4__Burkholderiaceae;D_5__Achromobacter	30204	29044	1149	0	11
D_0__Bacteria;D_1__Proteobacteria;D_2__Deltaproteobacteria;D_3__Oligoflexales;D_4__Oligoflexaceae;D_5__Silvanigrella	28488	0	0	28481	7
D_0__Bacteria;D_1__Bacteroidetes;D_2__Bacteroidia;D_3__Flavobacteriales;D_4__Weeksellaceae;D_5__Chryseobacterium	22485	1968	15650	1164	3703
D_0__Bacteria;D_1__Actinobacteria;D_2__Actinobacteria;D_3__Micrococcales;D_4__Microbacteriaceae;__Micrococcus	22035	6319	1816	8095	5805
D_0__Bacteria;D_1__Proteobacteria;D_2__Alphaproteobacteria;D_3__Rhizobiales;D_4__Rhizobiaceae;D_5__Allorhizobium-Neorhizobium-Pararhizobium-Rhizobium	19191	18359	333	354	145
D_0__Bacteria;D_1__Actinobacteria;D_2__Actinobacteria;D_3__Corynebacteriales;D_4__Corynebacteriaceae;D_5__Corynebacterium	17107	3697	2303	2371	8736
D_0__Bacteria;D_1__Actinobacteria;D_2__Actinobacteria;__;__;__	14812	4370	1663	3205	5574
D_0__Bacteria;D_1__Bacteroidetes;D_2__Bacteroidia;D_3__Flavobacteriales;D_4__Weeksellaceae;D_5__Elizabethkingia	12710	23	0	12687	0
D_0__Bacteria;D_1__Actinobacteria;D_2__Actinobacteria;D_3__Micrococcales;D_4__Intrasporangiaceae;D_5__Janibacter	12192	3248	1309	3034	4601
D_0__Bacteria;D_1__Actinobacteria;D_2__Actinobacteria;D_3__Micrococcales;D_4__Micrococcaceae;D_5__Kocuria	9758	2944	1056	1980	3778
D_0__Bacteria;D_1__Actinobacteria;D_2__Actinobacteria;D_3__Micrococcales;D_4__Dermacoccaceae;D_5__Dermacoccus	8947	2199	1589	92	5067
D_0__Bacteria;D_1__Proteobacteria;D_2__Alphaproteobacteria;D_3__Caulobacterales;D_4__Caulobacteraceae;D_5__Brevundimonas	8156	2024	278	4852	1002
D_0__Bacteria;D_1__Proteobacteria;D_2__Alphaproteobacteria;D_3__Acetobacterales;D_4__Acetobacteraceae;__	7634	0	0	7634	0
D_0__Bacteria;D_1__Proteobacteria;D_2__Alphaproteobacteria;D_3__Rhizobiales;D_4__Rhizobiaceae;__	7205	2937	330	2622	1316
D_0__Bacteria;D_1__Actinobacteria;D_2__Actinobacteria;D_3__Micrococcales;D_4__Micrococcaceae;D_5__Micrococcus	5741	1606	748	1415	1972
D_0__Bacteria;D_1__Proteobacteria;D_2__Gammaproteobacteria;D_3__Betaproteobacteriales;D_4__Burkholderiaceae;D_5__Comamonas	5659	150	273	371	4865
D_0__Bacteria;D_1__Proteobacteria;D_2__Gammaproteobacteria;D_3__Betaproteobacteriales;D_4__Rhodocyclaceae;D_5__C39	4851	1516	187	1401	1747
D_0__Bacteria;D_1__Firmicutes;D_2__Bacilli;D_3__Bacillales;D_4__Listeriaceae;D_5__Listeria	4513	285	4	4224	0
D_0__Bacteria;D_1__Actinobacteria;D_2__Actinobacteria;D_3__Micrococcales;D_4__Brevibacteriaceae;D_5__Brevibacterium	4216	1589	214	1555	858
D_0__Bacteria;D_1__Actinobacteria;D_2__Actinobacteria;D_3__Micrococcales;D_4__Cellulomonadaceae;D_5__Cellulomonas	3945	1102	248	1498	1097
D_0__Bacteria;D_1__Proteobacteria;D_2__Gammaproteobacteria;D_3__Betaproteobacteriales;D_4__Burkholderiaceae;D_5__Delftia	3924	0	3750	8	166
D_0__Bacteria;D_1__Bacteroidetes;D_2__Bacteroidia;D_3__Flavobacteriales;D_4__Weeksellaceae;__	3649	214	499	1851	1085
D_0__Bacteria;D_1__Proteobacteria;D_2__Gammaproteobacteria;D_3__Betaproteobacteriales;D_4__Burkholderiaceae;D_5__Herbaspirillum	3437	3074	0	0	363
D_0__Bacteria;D_1__Actinobacteria;D_2__Actinobacteria;D_3__Propionibacteriales;D_4__Nocardioidaceae;D_5__Nocardioides	3424	922	253	1105	1144
D_0__Bacteria;D_1__Proteobacteria;D_2__Alphaproteobacteria;D_3__Rickettsiales;D_4__Rickettsiaceae;D_5__Rickettsia	2655	0	2	0	2653
D_0__Bacteria;D_1__Proteobacteria;D_2__Alphaproteobacteria;D_3__Sphingomonadales;D_4__Sphingomonadaceae;D_5__Sphingomonas	2532	977	154	854	547
D_0__Bacteria;D_1__Proteobacteria;D_2__Gammaproteobacteria;D_3__Betaproteobacteriales;D_4__Burkholderiaceae;__	2486	1042	46	773	625
D_0__Bacteria;D_1__Proteobacteria;D_2__Alphaproteobacteria;D_3__Sphingomonadales;D_4__Sphingomonadaceae;__	2234	483	0	1078	673
D_0__Bacteria;D_1__Actinobacteria;D_2__Actinobacteria;D_3__Corynebacteriales;D_4__Corynebacteriaceae;D_5__Corynebacterium 1	2163	168	144	1591	260
D_0__Bacteria;D_1__Firmicutes;D_2__Bacilli;D_3__Bacillales;D_4__Bacillaceae;D_5__Geobacillus	2136	1116	0	1020	0
D_0__Bacteria;D_1__Actinobacteria;D_2__Actinobacteria;D_3__Micrococcales;D_4__Dermabacteraceae;D_5__Brachybacterium	2095	662	265	411	757
D_0__Bacteria;D_1__Bacteroidetes;D_2__Bacteroidia;D_3__Sphingobacteriales;D_4__Sphingobacteriaceae;D_5__Sphingobacterium	1932	0	534	0	1398
D_0__Bacteria;D_1__Acidobacteria;D_2__Blastocatellia (Subgroup 4);D_3__Pyrinomonadales;D_4__Pyrinomonadaceae;D_5__Pyrinomonas	1486	701	40	274	471
D_0__Bacteria;D_1__Proteobacteria;D_2__Alphaproteobacteria;D_3__Rhizobiales;D_4__Beijerinckiaceae;D_5__Bosea	1433	674	71	544	144
D_0__Bacteria;D_1__Firmicutes;D_2__Bacilli;D_3__Lactobacillales;D_4__Streptococcaceae;D_5__Streptococcus	1404	265	24	884	231
D_0__Bacteria;D_1__Proteobacteria;D_2__Gammaproteobacteria;D_3__Enterobacteriales;D_4__Enterobacteriaceae;D_5__Escherichia-Shigella	1321	405	133	773	10
D_0__Bacteria;D_1__Actinobacteria;D_2__Thermoleophilia;D_3__Solirubrobacterales;D_4__67-14;D_5__uncultured Rubrobacteraceae bacterium	1301	420	41	458	382
D_0__Bacteria;D_1__Firmicutes;D_2__Bacilli;D_3__Bacillales;D_4__Bacillaceae;D_5__Bacillus	1216	260	21	875	60
D_0__Bacteria;D_1__Proteobacteria;D_2__Gammaproteobacteria;D_3__Betaproteobacteriales;D_4__Burkholderiaceae;D_5__Polynucleobacter	1215	370	77	376	392
D_0__Bacteria;D_1__Actinobacteria;D_2__Actinobacteria;D_3__Micrococcales;D_4__Micrococcaceae;__	1168	316	304	163	385
D_0__Bacteria;D_1__Proteobacteria;D_2__Gammaproteobacteria;D_3__Betaproteobacteriales;D_4__Burkholderiaceae;D_5__Acidovorax	1129	1129	0	0	0
D_0__Bacteria;D_1__Planctomycetes;D_2__Planctomycetacia;D_3__Isosphaerales;D_4__Isosphaeraceae;D_5__uncultured	1120	211	60	661	188
D_0__Bacteria;D_1__Bacteroidetes;D_2__Bacteroidia;D_3__Flavobacteriales;D_4__Flavobacteriaceae;D_5__Flavobacterium	1048	386	60	240	362
D_0__Bacteria;D_1__Verrucomicrobia;D_2__Verrucomicrobiae;D_3__Chthoniobacterales;D_4__Chthoniobacteraceae;D_5__Candidatus Udaeobacter	1047	296	47	238	466
D_0__Bacteria;D_1__Proteobacteria;D_2__Gammaproteobacteria;D_3__Aeromonadales;D_4__Aeromonadaceae;D_5__Aeromonas	894	30	77	670	117
D_0__Bacteria;D_1__Cyanobacteria;D_2__Oxyphotobacteria;D_3__Nostocales;D_4__Nostocaceae;__	878	224	131	164	359
D_0__Bacteria;D_1__Verrucomicrobia;D_2__Verrucomicrobiae;D_3__Pedosphaerales;D_4__Pedosphaeraceae;__	874	159	27	286	402
D_0__Bacteria;D_1__Proteobacteria;D_2__Gammaproteobacteria;D_3__Betaproteobacteriales;D_4__Burkholderiaceae;D_5__Pandoraea	808	124	317	243	124
D_0__Bacteria;D_1__Actinobacteria;D_2__Actinobacteria;D_3__Micrococcales;__;__	722	188	93	53	388
D_0__Bacteria;D_1__Proteobacteria;D_2__Gammaproteobacteria;D_3__Betaproteobacteriales;D_4__Burkholderiaceae;D_5__Bordetella	691	228	0	182	281
D_0__Bacteria;D_1__Proteobacteria;D_2__Alphaproteobacteria;D_3__Rhodobacterales;D_4__Rhodobacteraceae;D_5__Paracoccus	652	86	29	448	89
D_0__Bacteria;D_1__Proteobacteria;D_2__Alphaproteobacteria;D_3__Rhodobacterales;D_4__Rhodobacteraceae;__	643	319	42	142	140
D_0__Bacteria;D_1__Actinobacteria;D_2__Actinobacteria;D_3__Propionibacteriales;D_4__Nocardioidaceae;D_5__Aeromicrobium	597	157	18	73	349
D_0__Bacteria;D_1__Proteobacteria;D_2__Gammaproteobacteria;D_3__Enterobacteriales;D_4__Enterobacteriaceae;D_5__Morganella	565	0	565	0	0
D_0__Bacteria;D_1__Actinobacteria;D_2__Actinobacteria;D_3__Corynebacteriales;D_4__Nocardiaceae;D_5__Gordonia	564	319	9	151	85
D_0__Bacteria;D_1__Proteobacteria;D_2__Gammaproteobacteria;D_3__Betaproteobacteriales;D_4__Methylophilaceae;__	553	364	29	82	78
D_0__Bacteria;D_1__Chloroflexi;D_2__Anaerolineae;D_3__Caldilineales;D_4__Caldilineaceae;D_5__uncultured	541	173	15	164	189
D_0__Bacteria;D_1__Proteobacteria;D_2__Alphaproteobacteria;D_3__Rickettsiales;D_4__Anaplasmataceae;D_5__Anaplasma	511	511	0	0	0
D_0__Bacteria;D_1__Proteobacteria;D_2__Alphaproteobacteria;D_3__Rhizobiales;__;__	489	28	8	339	114
D_0__Bacteria;D_1__Planctomycetes;D_2__Planctomycetacia;D_3__Planctomycetales;D_4__uncultured;D_5__uncultured soil bacterium	487	487	0	0	0
D_0__Bacteria;D_1__Chloroflexi;D_2__Chloroflexia;D_3__Chloroflexales;D_4__Herpetosiphonaceae;D_5__Herpetosiphon	465	116	16	146	187
D_0__Bacteria;D_1__Actinobacteria;D_2__Actinobacteria;D_3__Corynebacteriales;D_4__Corynebacteriaceae;__	462	93	48	121	200
D_0__Bacteria;D_1__Firmicutes;D_2__Clostridia;D_3__Clostridiales;D_4__Lachnospiraceae;__	461	142	41	131	147
D_0__Bacteria;D_1__Chloroflexi;D_2__Chloroflexia;D_3__Thermomicrobiales;D_4__JG30-KF-CM45;D_5__Paraburkholderia tropica	433	100	61	84	188
D_0__Bacteria;D_1__Firmicutes;D_2__Bacilli;D_3__Lactobacillales;D_4__Enterococcaceae;D_5__Enterococcus	432	0	40	375	17
D_0__Bacteria;D_1__Deinococcus-Thermus;D_2__Deinococci;D_3__Deinococcales;D_4__Trueperaceae;D_5__Truepera	427	95	87	16	229
D_0__Bacteria;D_1__Bacteroidetes;D_2__Bacteroidia;D_3__Cytophagales;D_4__Spirosomaceae;D_5__Emticicia	381	128	3	165	85
D_0__Bacteria;D_1__Bacteroidetes;D_2__Bacteroidia;D_3__Cytophagales;D_4__Hymenobacteraceae;D_5__Hymenobacter	363	149	3	93	118
D_0__Bacteria;D_1__Actinobacteria;D_2__Actinobacteria;D_3__Frankiales;D_4__uncultured;D_5__uncultured organism	360	75	61	20	204
D_0__Bacteria;D_1__Proteobacteria;D_2__Alphaproteobacteria;D_3__Rickettsiales;D_4__Anaplasmataceae;D_5__Wolbachia	350	101	4	150	95
D_0__Bacteria;D_1__Patescibacteria;D_2__Parcubacteria;D_3__Candidatus Zambryskibacteria;D_4__uncultured bacterium;D_5__uncultured bacterium	344	62	0	192	90
D_0__Bacteria;D_1__Proteobacteria;D_2__Alphaproteobacteria;D_3__Sphingomonadales;D_4__Sphingomonadaceae;D_5__Altererythrobacter	341	77	0	205	59
D_0__Bacteria;D_1__Proteobacteria;D_2__Alphaproteobacteria;D_3__Rhodobacterales;D_4__Rhodobacteraceae;D_5__Rubellimicrobium	328	38	0	212	78
D_0__Bacteria;D_1__Firmicutes;D_2__Bacilli;D_3__Lactobacillales;D_4__Aerococcaceae;D_5__Aerococcus	322	45	68	0	209
D_0__Bacteria;D_1__Proteobacteria;D_2__Alphaproteobacteria;D_3__Acetobacterales;D_4__Acetobacteraceae;D_5__Roseomonas	311	86	15	119	91
D_0__Bacteria;D_1__Proteobacteria;D_2__Alphaproteobacteria;D_3__Rhodobacterales;D_4__Rhodobacteraceae;D_5__Haematobacter	289	100	0	127	62
D_0__Bacteria;D_1__Proteobacteria;D_2__Gammaproteobacteria;D_3__Betaproteobacteriales;D_4__Burkholderiaceae;D_5__Hydrogenophaga	285	30	18	153	84
D_0__Bacteria;D_1__Proteobacteria;D_2__Gammaproteobacteria;D_3__Pseudomonadales;D_4__Moraxellaceae;D_5__Enhydrobacter	262	0	0	262	0
D_0__Bacteria;D_1__Proteobacteria;D_2__Gammaproteobacteria;__;__;__	251	7	68	52	124
D_0__Bacteria;D_1__Planctomycetes;D_2__Phycisphaerae;D_3__Tepidisphaerales;D_4__WD2101 soil group;__	248	39	0	115	94
D_0__Bacteria;D_1__Planctomycetes;D_2__Planctomycetacia;D_3__Planctomycetales;D_4__Schlesneriaceae;__	244	237	7	0	0
D_0__Bacteria;D_1__Actinobacteria;D_2__Actinobacteria;D_3__Streptomycetales;D_4__Streptomycetaceae;D_5__Streptomyces	240	75	0	80	85
D_0__Bacteria;D_1__Actinobacteria;D_2__Acidimicrobiia;D_3__Microtrichales;D_4__Iamiaceae;D_5__Iamia	236	66	0	89	81
D_0__Bacteria;D_1__Proteobacteria;D_2__Gammaproteobacteria;D_3__Betaproteobacteriales;D_4__Burkholderiaceae;D_5__Aquabacterium	221	221	0	0	0
D_0__Bacteria;D_1__Firmicutes;D_2__Bacilli;D_3__Bacillales;D_4__Paenibacillaceae;D_5__Brevibacillus	212	66	43	68	35
D_0__Bacteria;D_1__Proteobacteria;D_2__Alphaproteobacteria;D_3__Rhizobiales;D_4__Rhizobiales Incertae Sedis;D_5__uncultured	211	65	0	102	44
D_0__Bacteria;D_1__Actinobacteria;D_2__Thermoleophilia;D_3__Gaiellales;D_4__Gaiellaceae;D_5__Gaiella	202	49	0	73	80
D_0__Bacteria;D_1__Firmicutes;D_2__Bacilli;D_3__Bacillales;D_4__Planococcaceae;D_5__Chryseomicrobium	202	158	0	44	0
D_0__Bacteria;D_1__Planctomycetes;D_2__Planctomycetacia;D_3__Gemmatales;D_4__Gemmataceae;D_5__uncultured	202	0	21	178	3
	1589743	267392	697123	265257	359971

## Sheet: Table S8
Suppl. Table S8. Differentially abundant AVSs identified by ANCOM when comparing samples from two localities (Bankeng vs Gounougou).
	Significantly different taxa	W	Bankeng	Gounougou
	Listeria	107	✔
	Rhizobium	55		✔
	Dermacoccus	45		✔
	Soil bacterium	36		✔
	Corynebacterium1	23		✔

## Sheet: Table S9
Suppl. Table S9. Relative abundance of main bacteria symbionts according to the localities and seasons
Taxa/genus	Sum	Gounougou_Dry	Gounougou_Wet	Bankeng_Dry	Bankeng_Wet
Pseudomonas	373495	25490	270395	23341	54269
Klebsiella	207865	720	153197	9824	44124
Enterobacter	169994	41903	69413	12418	46260
Serratia	162827	570	101461	82	60714
Acinetobacter	94730	20849	34134	7533	32214
Asaia	76574	5346	79	51860	19289
Meiothermus	56259	23112	204	31945	998
Pantoea	50764	35906	3721	0	11137
Staphylococcus	42146	8881	5356	6143	21766
Stenotrophomonas	38131	1327	21524	14530	750
Achromobacter	30204	29044	1149	0	11
Silvanigrella	28488	0	0	28481	7
Chryseobacterium	22485	1968	15650	1164	3703
Micrococcus	22035	6319	1816	8095	5805
Allorhizobium-Neorhizobium-Pararhizobium-Rhizobium	19191	18359	333	354	145
Corynebacterium	17107	3697	2303	2371	8736
[Actinobacteria]	14812	4370	1663	3205	5574
Elizabethkingia	12710	23	0	12687	0
Janibacter	12192	3248	1309	3034	4601
Kocuria	9758	2944	1056	1980	3778
Dermacoccus	8947	2199	1589	92	5067
Brevundimonas	8156	2024	278	4852	1002
[Acetobacteraceae]	7634	0	0	7634	0
[Rhizobiaceae]	7205	2937	330	2622	1316
Micrococcus	5741	1606	748	1415	1972
Comamonas	5659	150	273	371	4865
C39	4851	1516	187	1401	1747
Listeria	4513	285	4	4224	0
Brevibacterium	4216	1589	214	1555	858
Cellulomonas	3945	1102	248	1498	1097
Delftia	3924	0	3750	8	166
[Weeksellaceae]	3649	214	499	1851	1085
Herbaspirillum	3437	3074	0	0	363
Nocardioides	3424	922	253	1105	1144
Rickettsia	2655	0	2	0	2653
Sphingomonas	2532	977	154	854	547
[Burkholderiaceae]	2486	1042	46	773	625
[Sphingomonadaceae]	2234	483	0	1078	673
Corynebacterium 1	2163	168	144	1591	260
Geobacillus	2136	1116	0	1020	0
Brachybacterium	2095	662	265	411	757
Sphingobacterium	1932	0	534	0	1398
Pyrinomonas	1486	701	40	274	471
Bosea	1433	674	71	544	144
Streptococcus	1404	265	24	884	231
Escherichia-Shigella	1321	405	133	773	10
uncultured Rubrobacteraceae bacterium	1301	420	41	458	382
Bacillus	1216	260	21	875	60
Polynucleobacter	1215	370	77	376	392
[Micrococcales]	1168	316	304	163	385
Acidovorax	1129	1129	0	0	0
uncultured	1120	211	60	661	188
Flavobacterium	1048	386	60	240	362
Candidatus Udaeobacter	1047	296	47	238	466
Aeromonas	894	30	77	670	117
[Nostocaceae]	878	224	131	164	359
[Pedosphaeraceae]	874	159	27	286	402
Pandoraea	808	124	317	243	124
[Micrococcales]	722	188	93	53	388
Bordetella	691	228	0	182	281
Paracoccus	652	86	29	448	89
[Rhodobacteraceae]	643	319	42	142	140
Aeromicrobium	597	157	18	73	349
Morganella	565	0	565	0	0
Gordonia	564	319	9	151	85
[Methylophilaceae]	553	364	29	82	78
uncultured	541	173	15	164	189
Anaplasma	511	511	0	0	0
[Rhizobiales]	489	28	8	339	114
uncultured soil bacterium	487	487	0	0	0
Herpetosiphon	465	116	16	146	187
[Corynebacteriaceae]	462	93	48	121	200
[Lachnospiraceae]	461	142	41	131	147
Paraburkholderia tropica	433	100	61	84	188
Enterococcus	432	0	40	375	17
Truepera	427	95	87	16	229
Emticicia	381	128	3	165	85
Hymenobacter	363	149	3	93	118
uncultured organism	360	75	61	20	204
Wolbachia	350	101	4	150	95
uncultured bacterium	344	62	0	192	90
Altererythrobacter	341	77	0	205	59
Rubellimicrobium	328	38	0	212	78
Aerococcus	322	45	68	0	209
Roseomonas	311	86	15	119	91
Haematobacter	289	100	0	127	62
Hydrogenophaga	285	30	18	153	84
Enhydrobacter	262	0	0	262	0
[Gammaproteobacteria]	251	7	68	52	124
[WD2101 soil group]	248	39	0	115	94
[Schlesneriaceae]	244	237	7	0	0
Streptomyces	240	75	0	80	85
Iamia	236	66	0	89	81
Aquabacterium	221	221	0	0	0
Brevibacillus	212	66	43	68	35
uncultured	211	65	0	102	44
Gaiella	202	49	0	73	80
Chryseomicrobium	202	158	0	44	0
uncultured	202	0	21	178	3
Total	1589743	267392	697123	265257	359971
